# Supplementary material for: A new ferroptosis-related genetic mutation risk model predicts the prognosis of skin cutaneous melanoma
Source: Front Genet. 2023 Jan 5;13:988909. doi: 10.3389/fgene.2022.988909 (PMC9849373; doi:10.3389/fgene.2022.988909)
Supplement: Supplementary file 1 [file Table2.XLSX]

## Sheet: Sheet1
Characteristics	Subclasses	Numbers	Percentages
sample types	Metastatic	361	78.0%
	Primary Tumor	99	21.4%
	Unknown	3	0.6%
Age	≥60	217	46.9%
	<60	246	53.1%
Stage	Stage 0	6	1.3%
	Stage I	78	16.8%
	Stage II	136	29.4%
	Stage III	174	37.6%
	Stage IV	23	5.0%
	Unknown	46	9.9%
T classification	T0	23	5.0%
	T1	32	6.9%
	T2	77	16.6%
	T3	91	19.7%
	T4	150	32.4%
	Tis	7	1.5%
	TX	45	9.7%
	Unknown	38	8.2%
N classification	N0	227	49.0%
	N1	75	16.2%
	N2	50	10.8%
	N3	57	12.3%
	NX	34	7.3%
	Unknown	20	4.3%
M classification	M0	411	88.8%
	M1	24	5.2%
	Unknown	28	6.0%
TCGA Subtype	BRAF Mutants	147	31.7%
	NF1 Mutants	27	5.8%
	RAS Mutants	91	19.7%
	Triple Wild Type	48	10.4%
	Unknown	150	32.4%
Gender	Male	289	62.4%
	Female	174	37.6%
Breslow depth	<1.5	99	21.4%
	1.5-3	68	14.7%
	3-4.5	64	13.8%
	>4.5	124	26.8%
	Unknown	108	23.3%
Clark level	I	5	1.1%
	II	18	3.9%
	III	77	16.6%
	IV	164	35.4%
	V	54	11.7%
	Unknown	145	31.3%
BMI	<18.5	3	0.6%
	18.5-23.9	60	13.0%
	>23.9	178	38.4%
	Unknown	222	47.9%
