# Supplementary material for: A new ferroptosis-related genetic mutation risk model predicts the prognosis of skin cutaneous melanoma
Source: Front Genet. 2023 Jan 5;13:988909. doi: 10.3389/fgene.2022.988909 (PMC9849373; doi:10.3389/fgene.2022.988909)
Supplement: Supplementary file 2 [file Table3.XLSX]

## Sheet: sheent1
ferroptosis-related genes	statistic	p-value
RELA	5.49723	0.0190467
NOX4	2.76064	0.0966099
BECN1	2.2275	0.135573
STAT3	2.2275	0.135573
OTUB1	1.8375	0.175244
NCF2	1.67562	0.195508
ACACA	1.57688	0.20921
FTH1	1.45141	0.228302
HSPB1	1.40625	0.23568
MAP1LC3C	1.38453	0.239331
VLDLR	1.28	0.257899
CARS1	1.27604	0.258636
ATG5	1.23458	0.266519
CS	1.04403	0.306885
DDIT3	1.04403	0.306885
PANX1	0.986808	0.320524
PRKAA2	0.903486	0.341849
HMOX1	0.850694	0.356356
PRNP	0.75	0.386476
NQO1	0.666667	0.414216
FADS2	0.64737	0.421055
FH	0.61602	0.43253
BLOC1S5-TXNDC5	0.606196	0.436224
SCP2	0.603367	0.437296
TFRC	0.571429	0.449692
CDO1	0.499132	0.479882
EGLN1	0.480666	0.488121
ARRDC3	0.473117	0.491557
JUN	0.46875	0.493563
SLC3A2	0.442179	0.506073
NOX3	0.41303	0.520435
PTGS2	0.4	0.527089
PLIN2	0.4	0.527089
TRIB3	0.375	0.540291
ABCC1	0.364583	0.545972
MYC	0.358594	0.549288
NRAS	0.329426	0.565997
DRD4	0.286458	0.592499
HRAS	0.286458	0.592499
ENPP2	0.276091	0.599275
RIPK1	0.26047	0.609798
DNAJB6	0.243056	0.622008
ACSF2	0.230342	0.63127
CISD2	0.21164	0.645485
CA9	0.193015	0.660419
FDFT1	0.178571	0.672604
YWHAE	0.174545	0.676103
GCLM	0.144911	0.703446
EPAS1	0.140625	0.70766
SQLE	0.12437	0.724342
SCD	0.114286	0.735317
GOT1	0.114286	0.735317
WIPI1	0.111716	0.738199
CFTR	0.110577	0.739488
MAFG	0.0963211	0.75629
TGFBR1	0.09375	0.759463
HSD17B11	0.09375	0.759463
OXSR1	0.0910866	0.7628
SLC2A6	0.0902778	0.763824
SLC7A11	0.0883929	0.76623
BAP1	0.0843254	0.771519
ACSL6	0.0811594	0.775732
CAPG	0.0803571	0.776814
SLC2A3	0.075	0.784191
SLC11A2	0.075	0.784191
LPCAT3	0.075	0.784191
SLC2A14	0.075	0.784191
CASP8	0.065625	0.797817
EIF2AK4	0.0632891	0.801371
ATG13	0.05625	0.812524
EMC2	0.0544218	0.81554
CHMP6	0.0524951	0.818777
CAV1	0.0441664	0.833544
HBA1	0.0426136	0.836454
NF2	0.0412326	0.83909
SQSTM1	0.0351373	0.851308
ATF3	0.03	0.86249
GABARAPL1	0.0297619	0.863032
SLC2A12	0.0236742	0.877717
PCK2	0.0232143	0.878901
SRXN1	0.0232143	0.878901
PIK3CA	0.0224359	0.880933
PGD	0.0200893	0.887288
ANGPTL7	0.0200893	0.887288
MTOR	0.0200893	0.887288
SELENOS	0.0199374	0.887712
ACSL5	0.0167411	0.897051
MTDH	0.0162037	0.898708
HMGCR	0.0153345	0.901448
TNFAIP3	0.0143547	0.904633
SAT1	0.0140625	0.905604
KRAS	0.00916667	0.923725
ASNS	0.00777778	0.929724
MAP3K5	0.00767045	0.93021
PRC1	0.00767045	0.93021
GLS2	0.00492424	0.944056
IL6	0.00492424	0.944056
DPP4	0.00350765	0.952773
NEDD4	0.00302083	0.956169
ULK1	0.000362182	0.984816
MIOX	0.000298415	0.986217
CDKN2A	1.19473e-28	1
NNMT	2.7439e-29	1
MYB	7.00302e-30	1
HILPDA	6.91254e-30	1
DUOX1	7.20456e-30	1
DUOX2	6.79515e-30	1
WIPI2	4.1878e-30	1
XBP1	1.75644e-30	1
PRDX6	1.75644e-30	1
MT1G	1.80267e-30	1
SNX4	1.10831e-30	1
ATM	1.22888e-30	1
ATG16L1	9.89011e-31	1
SLC7A5	1.04235e-30	1
TXNRD1	8.30987e-31	1
GABPB1	6.02254e-31	1
STMN1	5.97993e-31	1
IREB2	6.48393e-31	1
HSBP1	7.69492e-31	1
TXNIP	7.84928e-31	1
LPIN1	5.77494e-31	1
G3BP1	5.64725e-31	1
ACSL1	5.3946e-31	1
NOS2	2.87899e-31	1
GDF15	3.65328e-31	1
SESN2	2.76101e-31	1
ISCU	2.37339e-31	1
GUCY1A1	2.77334e-31	1
ZFP69B	2.9054e-31	1
CD44	1.50993e-31	1
HSPA5	1.38307e-31	1
CHMP5	1.62703e-31	1
AURKA	1.45351e-31	1
TAZ	2.1858e-31	1
TFR2	1.79769e-31	1
LOX	1.62703e-31	1
DUSP1	1.48108e-31	1
PRKAA1	1.4363e-31	1
SLC2A8	1.6472e-31	1
IL33	1.33799e-31	1
JDP2	1.94716e-31	1
MAP1LC3B	1.75329e-31	1
ATG3	1.94716e-31	1
UBC	2.22963e-31	1
G6PD	2.1858e-31	1
NGB	1.94716e-31	1
FTMT	1.62703e-31	1
MAP1LC3B2	1.3312e-31	1
ALOX5	8.91577e-32	1
MAPK9	1.12812e-31	1
FTL	5.62063e-32	1
SLC1A5	9.91946e-32	1
HAMP	8.91577e-32	1
MAPK14	1.05201e-31	1
VEGFA	5.23853e-32	1
RGS4	8.47749e-32	1
SLC2A1	1.2052e-31	1
PRDX1	8.81729e-32	1
ACSL3	7.93557e-32	1
CDKN1A	4.97779e-32	1
ZFP36	8.91577e-32	1
ATF4	9.03903e-32	1
ACVR1B	6.7108e-32	1
YAP1	7.70927e-32	1
SLC39A8	5.57603e-32	1
PML	5.23853e-32	1
FANCD2	4.43529e-32	1
LURAP1L	7.0274e-32	1
GPT2	4.76739e-32	1
DDIT4	5.13581e-32	1
BNIP3	6.65843e-32	1
ANO6	5.56037e-32	1
PCBP2	6.7108e-32	1
VDAC1	5.58893e-32	1
NOX5	1.17003e-31	1
GABARAPL2	3.32801e-32	1
MT3	2.22552e-32	1
TF	3.9098e-32	1
HIF1A	3.65499e-32	1
GSS	1.43803e-32	1
HNF4A	3.65499e-32	1
MAP1LC3A	1.43803e-32	1
MAPK8	4.25245e-32	1
ALOX12	1.43803e-32	1
CRYAB	2.06998e-32	1
SLC1A4	1.43803e-32	1
NFE2L2	2.71171e-32	1
HELLS	1.50651e-32	1
ACO1	2.71171e-32	1
CHAC1	2.74209e-32	1
GCH1	2.56791e-32	1
SLC40A1	2.93475e-32	1
RB1	3.94804e-32	1
ZEB1	4.25245e-32	1
BACH1	1.43803e-32	1
PLIN4	4.25051e-32	1
PCBP1	4.25245e-32	1
GPX2	2.22552e-32	1
HIC1	2.76101e-32	1
SP1	3.20475e-32	1
ATG7	4.25051e-32	1
GCLC	0	1
BID	0	1
HERPUD1	0	1
ELAVL1	4.13311e-33	1
TP63	3.53742e-33	1
TUBE1	0	1
TIGAR	0	1
VDAC3	0	1
CXCL2	0	1
ULK2	0	1
PEBP1	0	1
ITGA6	0	1
SIRT1	0	1
MAPK1	0	1
MAPK3	0	1
SLC39A14	0	1
ZNF419	0	1
FBXW7	0	1
SLC38A1	0	1
KLHL24	0	1
CISD1	0	1
ARNTL	0	1
PSAT1	0	1
TLR4	0	1
IDH1	0	1
SETD1B	0	1
BRD4	0	1
EGFR	0	1
AKR1C2	0	1
CEBPG	0	1
ATP5MC3	0	1
AGPAT3	0	1
RPL8	0	1
ALOX15	0	1
ALB	0	1
VDAC2	0	1
GPX4	0	1
RRM2	0	1
HSF1	0	1
SOCS1	0	1
AKR1C1	0	1
AKR1C3	0	1
LONP1	0	1
SRC	0	1
ATP6V1G2	0	1
MIF	0	1
NFS1	0	1
NCOA4	0	1
EGLN2	0	1
LAMP2	NA	NA
NOX1	NA	NA
AIFM2	NA	NA
CP	NA	NA
ACSL4	NA	NA
KEAP1	NA	NA
TFAP2C	NA	NA
IFNG	NA	NA
STEAP3	NA	NA
FLT3	NA	NA
ATG4D	NA	NA
EIF2S1	NA	NA
MDM2	NA	NA
SAT2	NA	NA
TP53	NA	NA
PROM2	NA	NA
TMBIM4	NA	NA
PHKG2	NA	NA
TSC22D3	NA	NA
CBS	NA	NA
YY1AP1	NA	NA
CYBB	NA	NA
DRD5	NA	NA
ALOXE3	NA	NA
ALOX12B	NA	NA
ALOX15B	NA	NA
MUC1	NA	NA
HMGB1	NA	NA
