# Supplementary material for: A new ferroptosis-related genetic mutation risk model predicts the prognosis of skin cutaneous melanoma
Source: Front Genet. 2023 Jan 5;13:988909. doi: 10.3389/fgene.2022.988909 (PMC9849373; doi:10.3389/fgene.2022.988909)
Supplement: Supplementary file 5 [file Table1.XLSX]

## Sheet: Sheet1
Number	ferroptosis-related genes
1	NRAS
2	CFTR
3	TP63
4	TP53
5	CDKN2A
6	TLR4
7	DUOX2
8	FLT3
9	ZEB1
10	PRKAA2
11	MTOR
12	MAP3K5
13	ACSL5
14	SLC38A1
15	EGFR
16	ALB
17	HNF4A
18	ACACA
19	DRD5
20	TF
21	BRD4
22	NOX5
23	ATM
24	PLIN4
25	IDH1
26	PROM2
27	NOS2
28	PTGS2
29	ABCC1
30	SLC2A12
31	DUOX1
32	IREB2
33	ACSL6
34	RB1
35	ALOXE3
36	LPIN1
37	ALOX15
38	ALOX5
39	FANCD2
40	CP
41	CYBB
42	ALOX15B
43	ALOX12B
44	ULK1
45	ULK2
46	AKR1C3
47	NOX1
48	ITGA6
49	NCF2
50	DPP4
51	SLC2A14
52	EIF2AK4
53	SLC7A11
54	TFR2
55	TFAP2C
56	STEAP3
57	SLC40A1
58	NOX3
59	NOX4
60	PIK3CA
61	FBXW7
62	ASNS
63	KLHL24
64	NNMT
65	PGD
66	BAP1
67	ATG7
68	SCP2
69	KRAS
70	MYB
71	YY1AP1
72	STAT3
73	GSS
74	ACO1
75	ACSF2
76	SESN2
77	ATF4
78	EPAS1
79	ENPP2
80	ZFP69B
81	FTMT
82	MIOX
83	IL33
84	ACSL4
85	GCLC
86	G6PD
87	ACSL1
88	CA9
89	CASP8
90	ATG16L1
91	IFNG
92	BACH1
93	HSF1
94	VEGFA
95	RGS4
96	RELA
97	ALOX12
98	CD44
99	ACSL3
100	SLC1A5
101	NF2
102	ARNTL
103	HELLS
104	MAPK3
105	MAPK9
106	MAPK14
107	MTDH
108	PML
109	OXSR1
110	ZNF419
111	TRIB3
112	TUBE1
113	AKR1C2
114	TFRC
115	CDKN1A
116	NEDD4
117	MYC
118	FH
119	PRC1
120	HSPA5
121	HRAS
122	CDO1
123	DNAJB6
124	SQSTM1
125	PCK2
126	VLDLR
127	SLC2A1
128	RRM2
129	GABPB1
130	GCLM
131	HMGCR
132	NCOA4
133	PHKG2
134	SQLE
135	GOT1
136	SLC3A2
137	PCBP2
138	WIPI2
139	MAPK8
140	ACVR1B
141	HIF1A
142	TXNRD1
143	DDIT3
144	PSAT1
145	GDF15
146	ARRDC3
147	SLC2A3
148	SP1
149	AKR1C1
150	GLS2
151	PEBP1
152	FADS2
153	PRNP
154	LOX
155	ANO6
156	BECN1
157	SLC11A2
158	SLC39A8
159	MAP1LC3B2
160	ELAVL1
161	RIPK1
162	MUC1
163	WIPI1
164	ATG13
165	TNFAIP3
166	PANX1
167	SCD
168	ANGPTL7
169	HERPUD1
170	AGPAT3
171	SLC2A6
172	CAPG
173	PRDX1
174	CBS
175	SAT1
176	FDFT1
177	AIFM2
178	NFS1
179	NFE2L2
180	KEAP1
181	PCBP1
182	ATG5
183	MAP1LC3A
184	MAP1LC3C
185	PRDX6
186	MAPK1
187	SIRT1
188	LONP1
189	SRC
190	CHMP6
191	CAV1
192	GPT2
193	BLOC1S5−TXNDC5
194	EIF2S1
195	STMN1
196	CHAC1
197	CS
198	HSPB1
199	CRYAB
200	LPCAT3
201	EMC2
202	FTH1
203	HMOX1
204	AURKA
205	G3BP1
206	VDAC2
207	LAMP2
208	EGLN1
209	SOCS1
210	NGB
211	MDM2
212	VDAC1
213	ATG4D
214	ATF3
215	TAZ
216	CISD2
217	JUN
218	TMBIM4
219	PLIN2
220	ZFP36
221	UBC
222	BNIP3
223	DDIT4
224	TSC22D3
225	JDP2
226	SLC1A4
227	TXNIP
228	LURAP1L
229	IL6
230	HSD17B11
231	MAFG
232	HAMP
233	DRD4
234	SLC2A8
235	YWHAE
236	CISD1
237	RPL8
238	NQO1
239	VDAC3
240	PRKAA1
241	YAP1
242	MAP1LC3B
243	OTUB1
244	HMGB1
245	ATG3
246	SNX4
247	BID
248	TGFBR1
249	CHMP5
250	GCH1
251	DUSP1
252	MT3
253	SRXN1
254	GPX2
255	SLC7A5
256	XBP1
257	ATP6V1G2
258	CEBPG
259	HBA1
260	HIC1
261	ATP5MC3
262	CARS1
263	GPX4
264	MT1G
265	HSBP1
266	FTL
267	SLC39A14
268	SAT2
269	MIR9−1
270	LINC00336
271	LINC00472
272	HILPDA
273	TIGAR
274	MIF
275	GUCY1A1
276	GABARAPL2
277	GABARAPL1
278	EGLN2
279	ISCU
280	MIR212
281	SELENOS
282	SNORA16A
283	CXCL2
284	SETD1B
285	MIR4715
286	MIR30B
